# Supplementary material for: GWAS-Identified SNPs and Candidate Genes Influencing Sex in Loach (Misgurnus anguillicaudatus)
Source: Animals (Basel). 2026 Feb 6;16(3):524. doi: 10.3390/ani16030524 (PMC12896581; doi:10.3390/ani16030524)
Supplement: Supplementary file 1 [file animals-16-00524-s001.zip]

Archive with 1 entries (1 files):
- animals-4114662-supplementary.pdf
